# Supplementary material for: Marek’s Disease Virus Virulence Genes Encode Circular RNAs
Source: J Virol. 2022 Apr 12;96(9):e00321-22. doi: 10.1128/jvi.00321-22 (PMC9093110; doi:10.1128/jvi.00321-22)
Supplement: Supplemental file 1 — Table S1. Download jvi.00321-22-s0001.xlsx, XLSX file, 0.02 MB [file jvi.00321-22-s0001.xlsx]

## Sheet: Feuil1
Table S1: Acceptor and donor U2 splice sites validated in the IRL (positive (A) and negative (B) strands) and in the IRS (C).
A. IRL forward strand / TRL reverse strand
	Acceptor U2 splice sites		position (MDV RB-1B)		associated donor back-splice site				Donor U2 splice sites		position (MDV RB-1B)		associated acceptor back-splice site
	intron	exon	intron (-10nt)	exon (+10nt)					intron	exon	intron (-10nt)	exon (+10nt)
A1	TGCTGCGTAG	CTGTTTTGTG	131363	131382				D1	TATATTTCCT	GTAAGGAACG	129219	129238
A2	ATCGTTGCAG	ACCCCGGATG	132528	132547				D2	CATCAAATAA	GTAATAAAAT	129275	129294
A3	TTTCATACAG	GATCTGGCTG	134696	134715	D12,D20			D3	TGTCGTTTCT	GTATGGTCTC	129469	129488
A4	AAAATGACAG	GTGAATTGTG	136311	136330				D4	GGTGGGAACG	GTATGCCATG	131492	131511
A5	TGATTCCTAG	GCAGGCGTCT	136447	136466				D5	TCAAGTTTTG	GTGATCGCAT	132609	132628
A6	TCCTAGGCAG	GCGTCTCTTG	136451	136470	D12,D13			D6	AGAAGTTTTT	GTGAGAGGGC	132630	132649
A7	TCTCTTGCAG	GTGTATACCA	136464	136483	D12,D13,D20			D7	GGAAATATAG	GTAATAGGAA	133374	133393
A8	TTTTTTTTAG	AAGGGATATG	137994	138013				D8	TATTTTGAAT	GTATGTATAT	133732	133751
A9	CGATACACAG	GCACATAGGC	138372	138391				D9	TCGGTTGAAG	GTGCGATCTG	134609	134628
A10	GAATATACAG	GCACGGACCT	138408	138427				D10	CAAAGTGCGG	GTAAGGTAAT	134813	134832
A11	GTACCGATAG	TGCCGCGCGT	138815	138834				D11	ATACTTTCGG	GTCTGTGGGT	136357	136376
A12	TTCATTTTAG	TGTTTCGATG	139508	139527				D12	GAACACCTAC	GTAAGGAAAT	136805	136824	A3,A6,A7
A13	AATAATGTAG	GCATATCACT	139958	139977	D20			D13	TTTAGCAGAT	GTGAGTTAAT	138084	138103	A6,A7
A14	TTTGGTTAAG	GTTTTCCCTT	140176	140195				D14	AAAACTAACG	GTTCGTGGTT	138951	138970
A15	CCTTTTGTAG	CTTTGCTCTC	140192	140211				D15	CTTGTTTTGG	GTAATTGGTC	139209	139228
								D16	GCGTACTGCA	GTAAGTGGTC	139329	139348
								D17	GGCATTACGG	GTACGGTTCC	139656	139675
								D18	CCTGGAAATG	GTAAGTAGGG	139783	139802
								D19	CTGAAATTAT	GTAAGTAAGC	140094	140113
								D20	CGTGGGACCG	GTAAAAAACA	140340	140359	A3,A7,A13
B. IRL reverse strand / TRL forward strand
	Acceptor U2 splice sites		position (MDV RB-1B)		associated donor back-splice site				Donor U2 splice sites		position (MDV RB-1B)		associated acceptor back-splice site
	intron	exon	intron (-10nt)	exon (+10nt)					intron	exon	intron (-10nt)	exon (+10nt)
A1	ATATAACTAG	GGGAGAAGAA	137602	137583	D3			D1	CTGCGATGAG	GTATTTTCCA	138458	138439
A2	CCTTACGTAG	GTGTTCATTG	136820	136801				D2	GGGATCCTCG	GTAAGACGAG	137440	137421
A3	TCCTTTCCAG	CTTCTGTTTC	136703	136684				D3	TATTTAAGAG	GTAGGTATAA	136293	136274	A1,A4
A4	CGTCTCGAAG	TCGACCCGAG	136608	136589	D3			D4	CAGACGACAG	GTACTAAATT	135690	135671
A5	AACCCTGAAG	ATGTTTCAAT	135343	135324				D5	CGTGGCCACA	GTAAGTCTGG	135662	135643
A6	ACTTCATTAG	ATCTACCCGA	134897	134878				D6	CGATACACAC	GTATGTATTT	135299	135280
A7	ATAATTCCAG	GATCAAACCC	134099	134080				D7	TGTATGAAAG	GTATGTATTA	134704	134685
A8	CGATTTACAG	GATGAGGCTG	133775	133756	D13			D8	GCACTATAAG	GTGATTCACT	134364	134345
A9	TGTAAACAAG	GAAGTTATCC	133566	133547	D11			D9	GAAGCCTGAC	GTAGGTATGA	133416	133397
A10	GAGTTAACAG	TTCCATTTTT	133332	133313				D10	CCTGACGTAG	GTATGATTTT	133412	133393
A11	CACCGAACAG	GCGGACGGCA	133282	133263	D13			D11	TTGGGGAAGG	GTAAGCGAAT	133073	133054	A9
A12	GCATGTTTAG	GTCTCACCCC	133198	133179	D12,D13			D12	AACACGGATG	GTAGGTACAC	132512	132493	A12
A13	CCGTTCCTAG	TTGTCGCAGT	132604	132585	D13			D13	GCAAAAGCAG	GTAAAGTATA	131365	131346	A10,A11,A12,A13
A14	TCTGCCGTAG	TATTTATCAT	131454	131435
A15	GTTTCGGCAG	ATCGTAAGCA	130956	130937
C. IRS forward strand / TRS reverse strand
	Acceptor U2 splice sites		position (MDV RB-1B)		associated donor back-splice site				Donor U2 splice sites		position (MDV RB-1B)		associated acceptor back-splice site
	intron	exon	intron (-10nt)	exon (+10nt)					intron	exon	intron (-10nt)	exon (+10nt)
A1	GGTCATGTAG	AGGGCGCGTT	142710	142729	D1,D2,D3			D1	AGTTGAGAGG	GTAAGTGTTT	142831	142850	A1
A2a	GTGTTCTCGG	TCCGGAGATC	144302	144321	D3,D5			D2	CTCGGTCAAC	GTAAGTGTCA	144535	144554	A1
A2b	CGGTCCGGAG	ATCATTGTCG	144329	144348	D7,D9a,D12b			D3	GGATCTGGAG	GTAATATTAC	145238	145257	A1,A2a,A2d
A2c	GTCGTTCCAG	GTGCATGTGG	144345	144364				D4a	TATAATAGTG	GTCCCGAAAT	145612	145631
A2d	CGTCCGATAG	ATCGTAGCGT	144367	144386	D3,D7			D4b	TGACTACGGG	GTGAAATTAT	145661	145680
A3	CTGTCCCCAG	GTAATACAAC	145135	145154	D7,D12b			D4c	TACATTTCAT	GTAACGTGTC	145680	145699
A4	ACTGTTCTAG	ATCCATGAGA	145563	145582				D4d	GGACCGTTTG	GTAGTCTATA	145718	145737
A5a	GACGTTGTAG	GTATTCCACA	145791	145810				D5	CTGCTCTTGG	GTAAGCATAA	145910	145929	A2a
A5b	TATTCCACAG	CACCCTGATA	145802	145821	D7,D9a			D6	CCTGGGAGGG	GTGAGTATAA	146036	146055
A5c	ATAAAAACAG	GACTCCCATC	145839	145858				D7	CATAATATCG	GTAGGACTAT	146425	146444	A2b,A2d,A3,A5b,A7
A6	CCCGGGGGAG	TATCTGGAGC	145994	146013				D8	TGGACTATCC	GTAAGTGCTT	148309	148328
A7	TATTTTCCAG	GTAACGCATT	146183	146202	D7,D9a			D9a	GTTTCTTGGG	GTAAGTAGTC	148529	148548	A2b,A5b
A8	CTCTACATAG	ACGGGAACTG	148246	148265	D12b			D9b	CGACGTTCCG	GTGAGTAGTA	148794	148813
A9a	TATCCGTAAG	TGCTTGTCGA	148314	148333				D10a	TGGACCTGAG	GTGAGTGGTG	148960	148979
A9b	GCCCACCAAG	GCCACCGAAC	148335	148354				D10b	AGTGGTGCAG	GTAAGTCTCC	148973	148992
A9c	GCTTCCGCAG	AGGTCATAGG	148396	148415				D11	TCGCAGCCAG	GTATTACAGA	149432	149451
A9d	TTCCGCAGAG	GTCATAGGGG	148398	148417	D10a,D12a,D12b			D12a	GTCCACCCAG	GTAATCTCGG	149584	149603	A9d,A9g
A9e	CACGTGGGCG	TCCTCCCCCA	148497	148516				D12b	GGTAATCTCG	GTGAGTACGG	149593	149612	A2b,A3,A8,A9d,A9g,A10a,A11
A9f	CGCCTGTTTG	CGGTTTCTTG	148517	148536				D12c	CCAACAAACG	GTAGGAAAGG	149844	149863
A9g	CTCCCCTTAG	ACTGCGGTCC	148586	148605	D12a,D12b			D13	GCCATGCTCC	GTTTGTACCC	152335	152354
A9h	GAACAATCAG	CCCGCGGTCT	148652	148671				D14a	TGTAGCCCAG	GCAAGTGCAA	153473	153492
A9i	GGCGACGGAG	ATGGTGACCT	148676	148695				D14b	GCCCAGGCAA	GTGCAATGTT	153477	153496
A10a	GACGGTGAAG	TCTCAGGGCC	148859	148878	D12b
A10b	GAAGTCTCAG	GGCCGCGTGG	148865	148884
A11	TATTCCTAAG	CTCAACTCTA	149343	149362	D12b
A12	TGTAATGCAG	GCATTTAAAG	149517	149536
A13	TTGTATTTAG	GCCATGCTCC	152207	152226
A14a	TGTGTCCCAG	GGCAATGGGA	153366	153385
A14b	ATTCCTTCAG	CCCAAAGCAC	153403	153422
A15a	ATAAACACAG	CTTAGTTTGT	153581	153600
A15b	CCACGTCAAG	GAAGGGCGGT	153604	153623
A15c	GTCAAGGAAG	GGCGGTGCAT	153608	153627
